# Supplementary material for: Comparative analysis of the chloroplast genomes of eight Piper species and insights into the utilization of structural variation in phylogenetic analysis
Source: Front Genet. 2022 Sep 29;13:925252. doi: 10.3389/fgene.2022.925252 (PMC9556897; doi:10.3389/fgene.2022.925252)
Supplement: Supplementary file 1 [file Table2.xlsx]

## Sheet: P. boehmeriifolium
Table S2. The information of SSR in eight Piper species.
Species	start	end	loci	SSR	repeats
P. boehmeriifolium	889	900	LSC	CAG	4
P. boehmeriifolium	1887	1899	LSC	A	13
P. boehmeriifolium	5544	5557	LSC	C	14
P. boehmeriifolium	7284	7295	LSC	TAAC	3
P. boehmeriifolium	7484	7493	LSC	AT	5
P. boehmeriifolium	8713	8726	LSC	T	14
P. boehmeriifolium	13781	13791	LSC	T	11
P. boehmeriifolium	14247	14259	LSC	T	13
P. boehmeriifolium	17399	17408	LSC	T	10
P. boehmeriifolium	19512	19521	LSC	T	10
P. boehmeriifolium	19618	19628	LSC	T	11
P. boehmeriifolium	28136	28145	LSC	TG	5
P. boehmeriifolium	28444	28453	LSC	A	10
P. boehmeriifolium	29958	29967	LSC	T	10
P. boehmeriifolium	31586	31597	LSC	AGAT	3
P. boehmeriifolium	31994	32003	LSC	A	10
P. boehmeriifolium	32148	32157	LSC	T	10
P. boehmeriifolium	32346	32355	LSC	A	10
P. boehmeriifolium	33251	33260	LSC	TA	5
P. boehmeriifolium	33731	33742	LSC	ATT	4
P. boehmeriifolium	37627	37637	LSC	T	11
P. boehmeriifolium	38685	38694	LSC	AT	5
P. boehmeriifolium	47854	47866	LSC	A	13
P. boehmeriifolium	48634	48648	LSC	A	15
P. boehmeriifolium	49623	49634	LSC	AT	6
P. boehmeriifolium	50234	50244	LSC	T	11
P. boehmeriifolium	50474	50485	LSC	AAT	4
P. boehmeriifolium	53483	53493	LSC	T	11
P. boehmeriifolium	53848	53859	LSC	TTTA	3
P. boehmeriifolium	54955	54964	LSC	T	10
P. boehmeriifolium	60555	60568	LSC	AT	7
P. boehmeriifolium	62934	62945	LSC	TTA	4
P. boehmeriifolium	64305	64314	LSC	T	10
P. boehmeriifolium	65157	65166	LSC	AT	5
P. boehmeriifolium	66009	66020	LSC	AATG	3
P. boehmeriifolium	70088	70097	LSC	A	10
P. boehmeriifolium	70225	70236	LSC	TGAA	3
P. boehmeriifolium	71107	71121	LSC	ATA	5
P. boehmeriifolium	71599	71609	LSC	T	11
P. boehmeriifolium	72215	72230	LSC	TA	8
P. boehmeriifolium	72262	72281	LSC	A	10
P. boehmeriifolium	73522	73531	LSC	A	10
P. boehmeriifolium	75531	75543	LSC	A	13
P. boehmeriifolium	75909	75918	LSC	T	10
P. boehmeriifolium	76850	76860	LSC	T	11
P. boehmeriifolium	79909	79918	LSC	A	10
P. boehmeriifolium	82711	82720	LSC	T	10
P. boehmeriifolium	83998	84009	LSC	AT	6
P. boehmeriifolium	85171	85181	LSC	T	11
P. boehmeriifolium	85808	85817	LSC	A	10
P. boehmeriifolium	87446	87456	LSC	T	11
P. boehmeriifolium	99425	99434	IR	TA	5
P. boehmeriifolium	104232	104241	IR	T	10
P. boehmeriifolium	107728	107737	IR	A	10
P. boehmeriifolium	108358	108367	IR	T	10
P. boehmeriifolium	113303	113316	IR	T	14
P. boehmeriifolium	113320	113332	IR	A	13
P. boehmeriifolium	115873	115886	IR	A	14
P. boehmeriifolium	118303	118314	SSC	T	12
P. boehmeriifolium	118831	118841	SSC	T	11
P. boehmeriifolium	120068	120078	SSC	T	11
P. boehmeriifolium	120180	120189	SSC	A	10
P. boehmeriifolium	121855	121865	SSC	T	11
P. boehmeriifolium	121895	121906	SSC	T	12
P. boehmeriifolium	121945	121956	SSC	TTAA	3
P. boehmeriifolium	122976	122986	SSC	C	11
P. boehmeriifolium	123919	123930	SSC	T	12
P. boehmeriifolium	125471	125482	SSC	AATA	3
P. boehmeriifolium	125534	125545	SSC	CCCT	3
P. boehmeriifolium	127185	127194	SSC	A	10
P. boehmeriifolium	131506	131515	SSC	T	10
P. boehmeriifolium	133045	133054	SSC	A	10
P. boehmeriifolium	134173	134183	SSC	T	11
P. boehmeriifolium	134569	134582	IR	T	14
P. boehmeriifolium	137123	137135	IR	T	13
P. boehmeriifolium	137139	137152	IR	A	14
P. boehmeriifolium	142088	142097	IR	A	10
P. boehmeriifolium	142718	142727	IR	T	10
P. boehmeriifolium	146214	146223	IR	A	10
P. boehmeriifolium	151020	151029	IR	AT	5

## Sheet: P. austrosinese
Table S2. The information of SSR in eight Piper species.
Species	start	end	loci	SSR	repeats
P. austrosinese	895	906	LSC	CAG	4
P. austrosinese	1902	1911	LSC	A	10
P. austrosinese	4354	4365	LSC	TA	6
P. austrosinese	4581	4590	LSC	A	10
P. austrosinese	6480	6491	LSC	T	12
P. austrosinese	7177	7186	LSC	A	10
P. austrosinese	7503	7512	LSC	AT	5
P. austrosinese	8732	8746	LSC	T	15
P. austrosinese	9600	9609	LSC	C	10
P. austrosinese	10290	10300	LSC	T	11
P. austrosinese	13797	13808	LSC	T	12
P. austrosinese	17412	17423	LSC	T	12
P. austrosinese	19527	19536	LSC	T	10
P. austrosinese	19633	19643	LSC	T	11
P. austrosinese	28151	28160	LSC	TG	5
P. austrosinese	28672	28681	LSC	A	10
P. austrosinese	29508	29517	LSC	T	10
P. austrosinese	29976	29986	LSC	T	11
P. austrosinese	31613	31624	LSC	AGAT	3
P. austrosinese	32019	32029	LSC	A	11
P. austrosinese	32169	32178	LSC	T	10
P. austrosinese	33244	33253	LSC	TA	5
P. austrosinese	33727	33741	LSC	TTA	5
P. austrosinese	37625	37635	LSC	T	11
P. austrosinese	38683	38692	LSC	AT	5
P. austrosinese	47415	47424	LSC	AT	5
P. austrosinese	47838	47848	LSC	A	11
P. austrosinese	48622	48631	LSC	A	10
P. austrosinese	49589	49600	LSC	AT	6
P. austrosinese	50200	50211	LSC	T	12
P. austrosinese	50441	50452	LSC	AAT	4
P. austrosinese	53449	53458	LSC	T	10
P. austrosinese	53770	53779	LSC	G	10
P. austrosinese	53802	53813	LSC	TTTA	3
P. austrosinese	54918	54927	LSC	T	10
P. austrosinese	62863	62874	LSC	TTA	4
P. austrosinese	64227	64238	LSC	T	12
P. austrosinese	65078	65089	LSC	AT	6
P. austrosinese	65932	65943	LSC	AATG	3
P. austrosinese	68957	68966	LSC	A	10
P. austrosinese	69464	69481	LSC	TAAAGA	3
P. austrosinese	69581	69593	LSC	T	13
P. austrosinese	70108	70119	LSC	TGAA	3
P. austrosinese	70990	71004	LSC	ATA	5
P. austrosinese	72096	72117	LSC	TA	11
P. austrosinese	72151	72166	LSC	AAAT	4
P. austrosinese	75413	75427	LSC	A	15
P. austrosinese	75784	75793	LSC	T	10
P. austrosinese	76766	76776	LSC	T	11
P. austrosinese	78358	78368	LSC	T	11
P. austrosinese	79777	79791	LSC	ATAGT	3
P. austrosinese	79810	79820	LSC	A	11
P. austrosinese	82629	82638	LSC	T	10
P. austrosinese	83916	83925	LSC	AT	5
P. austrosinese	85088	85097	LSC	T	10
P. austrosinese	85724	85734	LSC	A	11
P. austrosinese	87883	87892	LSC	T	10
P. austrosinese	99345	99354	IR	TA	5
P. austrosinese	104125	104134	IR	T	10
P. austrosinese	107610	107619	IR	A	10
P. austrosinese	108239	108248	IR	T	10
P. austrosinese	113183	113196	IR	T	14
P. austrosinese	113200	113213	IR	A	14
P. austrosinese	115749	115762	IR	A	14
P. austrosinese	117059	117071	SSC	A	13
P. austrosinese	118816	118825	SSC	A	10
P. austrosinese	123124	123133	SSC	A	10
P. austrosinese	123140	123149	SSC	T	10
P. austrosinese	123333	123342	SSC	A	10
P. austrosinese	124848	124859	SSC	TTTA	3
P. austrosinese	127341	127351	SSC	G	11
P. austrosinese	128487	128497	SSC	A	11
P. austrosinese	130262	130274	SSC	A	13
P. austrosinese	131416	131425	SSC	T	10
P. austrosinese	131497	131507	SSC	A	11
P. austrosinese	131885	131894	SSC	T	10
P. austrosinese	134417	134430	IR	T	14
P. austrosinese	136966	136979	IR	T	14
P. austrosinese	136983	136996	IR	A	14
P. austrosinese	141931	141940	IR	A	10
P. austrosinese	142560	142569	IR	T	10
P. austrosinese	146045	146054	IR	A	10
P. austrosinese	150824	150833	IR	AT	5

## Sheet: P. mutabile
Table S2. The information of SSR in eight Piper species.
Species	start	end	loci	SSR	repeats
P. mutabile	886	897	LSC	CAG	4
P. mutabile	1884	1894	LSC	A	11
P. mutabile	7301	7312	LSC	TAAC	3
P. mutabile	7501	7510	LSC	AT	5
P. mutabile	8730	8739	LSC	T	10
P. mutabile	13797	13810	LSC	T	14
P. mutabile	14066	14076	LSC	G	11
P. mutabile	17422	17432	LSC	T	11
P. mutabile	19536	19545	LSC	T	10
P. mutabile	19642	19652	LSC	T	11
P. mutabile	28160	28169	LSC	TG	5
P. mutabile	31581	31592	LSC	AGAT	3
P. mutabile	33221	33230	LSC	TA	5
P. mutabile	33701	33712	LSC	ATT	4
P. mutabile	37597	37606	LSC	T	10
P. mutabile	38654	38663	LSC	AT	5
P. mutabile	47419	47428	LSC	AT	5
P. mutabile	47841	47851	LSC	A	11
P. mutabile	49623	49634	LSC	AT	6
P. mutabile	50234	50243	LSC	T	10
P. mutabile	50473	50484	LSC	AAT	4
P. mutabile	53487	53497	LSC	T	11
P. mutabile	53838	53849	LSC	TTTA	3
P. mutabile	54956	54965	LSC	T	10
P. mutabile	60586	60601	LSC	AT	8
P. mutabile	62988	62999	LSC	TTA	4
P. mutabile	64359	64371	LSC	T	13
P. mutabile	65214	65223	LSC	AT	5
P. mutabile	66066	66077	LSC	AATG	3
P. mutabile	69740	69749	LSC	T	10
P. mutabile	70129	70138	LSC	A	10
P. mutabile	70266	70277	LSC	TGAA	3
P. mutabile	71148	71162	LSC	ATA	5
P. mutabile	71410	71421	LSC	ATA	4
P. mutabile	71643	71653	LSC	T	11
P. mutabile	72255	72270	LSC	TA	8
P. mutabile	72302	72320	LSC	A	9
P. mutabile	75571	75581	LSC	A	11
P. mutabile	75946	75956	LSC	T	11
P. mutabile	76894	76904	LSC	T	11
P. mutabile	79935	79949	LSC	ATAGT	3
P. mutabile	82783	82792	LSC	T	10
P. mutabile	84070	84079	LSC	AT	5
P. mutabile	84153	84170	LSC	TATTTG	3
P. mutabile	85248	85258	LSC	T	11
P. mutabile	85885	85895	LSC	A	11
P. mutabile	99343	99352	IR	TA	5
P. mutabile	104040	104054	IR	ACTTA	3
P. mutabile	104059	104076	IR	TACTTA	3
P. mutabile	104157	104166	IR	T	10
P. mutabile	107665	107674	IR	A	10
P. mutabile	108294	108303	IR	T	10
P. mutabile	113239	113250	IR	T	12
P. mutabile	113254	113267	IR	A	14
P. mutabile	115808	115821	IR	A	14
P. mutabile	118357	118366	SSC	A	10
P. mutabile	118425	118436	SSC	ATT	4
P. mutabile	118752	118763	SSC	T	12
P. mutabile	118839	118848	SSC	A	10
P. mutabile	120088	120097	SSC	A	10
P. mutabile	121774	121785	SSC	T	12
P. mutabile	121815	121824	SSC	T	10
P. mutabile	122911	122921	SSC	C	11
P. mutabile	123854	123863	SSC	T	10
P. mutabile	125403	125414	SSC	AATA	3
P. mutabile	131438	131448	SSC	T	11
P. mutabile	134106	134116	SSC	T	11
P. mutabile	134502	134515	IR	T	14
P. mutabile	137056	137069	IR	T	14
P. mutabile	137073	137084	IR	A	12
P. mutabile	142020	142029	IR	A	10
P. mutabile	142649	142658	IR	T	10
P. mutabile	146157	146166	IR	A	10
P. mutabile	146247	146264	IR	TAAGTA	3
P. mutabile	146269	146283	IR	TAAGT	3
P. mutabile	150970	150979	IR	AT	5

## Sheet: P. bonii
Table S2. The information of SSR in eight Piper species.
Species	start	end	loci	SSR	repeats
P. bonii	876	887	LSC	CAG	4
P. bonii	4317	4328	LSC	TA	6
P. bonii	4524	4534	LSC	A	11
P. bonii	5516	5526	LSC	C	11
P. bonii	7131	7140	LSC	A	10
P. bonii	7254	7265	LSC	TAAC	3
P. bonii	7454	7463	LSC	AT	5
P. bonii	8683	8699	LSC	T	17
P. bonii	13747	13757	LSC	T	11
P. bonii	14012	14023	LSC	G	12
P. bonii	17366	17377	LSC	T	12
P. bonii	19481	19490	LSC	T	10
P. bonii	19587	19597	LSC	T	11
P. bonii	28141	28150	LSC	TG	5
P. bonii	28448	28457	LSC	A	10
P. bonii	29962	29971	LSC	T	10
P. bonii	31561	31572	LSC	AGAT	3
P. bonii	31969	31978	LSC	A	10
P. bonii	32123	32134	LSC	T	12
P. bonii	33227	33236	LSC	TA	5
P. bonii	33707	33718	LSC	ATT	4
P. bonii	37595	37614	LSC	T	20
P. bonii	38453	38463	LSC	A	11
P. bonii	38469	38479	LSC	T	11
P. bonii	38670	38679	LSC	AT	5
P. bonii	47833	47842	LSC	A	10
P. bonii	49575	49586	LSC	AT	6
P. bonii	50186	50195	LSC	T	10
P. bonii	50425	50436	LSC	AAT	4
P. bonii	53784	53795	LSC	TTTA	3
P. bonii	54890	54900	LSC	T	11
P. bonii	60490	60505	LSC	AT	8
P. bonii	62892	62903	LSC	TTA	4
P. bonii	64263	64273	LSC	T	11
P. bonii	65121	65130	LSC	AT	5
P. bonii	65973	65984	LSC	AATG	3
P. bonii	68995	69004	LSC	A	10
P. bonii	69636	69648	LSC	T	13
P. bonii	70035	70046	LSC	A	12
P. bonii	70174	70185	LSC	TGAA	3
P. bonii	71057	71071	LSC	ATA	5
P. bonii	72162	72177	LSC	TA	8
P. bonii	72215	72226	LSC	AAAT	3
P. bonii	75640	75649	LSC	A	10
P. bonii	75851	75861	LSC	T	11
P. bonii	76794	76804	LSC	T	11
P. bonii	79814	79828	LSC	ATAGT	3
P. bonii	79847	79858	LSC	A	12
P. bonii	82665	82674	LSC	T	10
P. bonii	83952	83961	LSC	AT	5
P. bonii	85125	85137	LSC	T	13
P. bonii	85763	85776	LSC	A	14
P. bonii	99383	99392	IR	TA	5
P. bonii	104179	104188	IR	T	10
P. bonii	107674	107683	IR	A	10
P. bonii	108303	108312	IR	T	10
P. bonii	113248	113260	IR	T	13
P. bonii	113264	113277	IR	A	14
P. bonii	115818	115831	IR	A	14
P. bonii	118248	118257	SSC	T	10
P. bonii	118375	118384	SSC	A	10
P. bonii	118443	118454	SSC	ATT	4
P. bonii	118751	118760	SSC	T	10
P. bonii	119216	119227	SSC	TAAA	3
P. bonii	119987	119996	SSC	T	10
P. bonii	120461	120473	SSC	A	13
P. bonii	121764	121773	SSC	T	10
P. bonii	121803	121815	SSC	T	13
P. bonii	121854	121865	SSC	TTAA	3
P. bonii	122885	122895	SSC	C	11
P. bonii	123828	123839	SSC	T	12
P. bonii	125379	125390	SSC	AATA	3
P. bonii	125442	125456	SSC	C	15
P. bonii	127096	127105	SSC	A	10
P. bonii	131423	131432	SSC	T	10
P. bonii	134090	134100	SSC	T	11
P. bonii	134486	134499	IR	T	14
P. bonii	137040	137053	IR	T	14
P. bonii	137057	137069	IR	A	13
P. bonii	142005	142014	IR	A	10
P. bonii	142634	142643	IR	T	10
P. bonii	146129	146138	IR	A	10
P. bonii	150924	150933	IR	AT	5

## Sheet: P. betle
Table S2. The information of SSR in eight Piper species.
Species	start	end	loci	SSR	repeats
P. betle	891	905	LSC	CAG	5
P. betle	1889	1898	LSC	A	10
P. betle	4800	4810	LSC	A	11
P. betle	5527	5536	LSC	C	10
P. betle	7264	7275	LSC	TAAC	3
P. betle	7463	7472	LSC	AT	5
P. betle	8692	8704	LSC	T	13
P. betle	13763	13775	LSC	T	13
P. betle	19496	19505	LSC	T	10
P. betle	19602	19612	LSC	T	11
P. betle	28139	28149	LSC	G	11
P. betle	29963	29972	LSC	T	10
P. betle	31562	31573	LSC	AGAT	3
P. betle	32118	32128	LSC	T	11
P. betle	33220	33229	LSC	TA	5
P. betle	33702	33713	LSC	ATT	4
P. betle	34924	34933	LSC	G	10
P. betle	37601	37611	LSC	T	11
P. betle	38659	38668	LSC	AT	5
P. betle	47828	47837	LSC	A	10
P. betle	49598	49609	LSC	AT	6
P. betle	50452	50463	LSC	AAT	4
P. betle	53458	53467	LSC	T	10
P. betle	53648	53659	LSC	T	12
P. betle	53781	53790	LSC	G	10
P. betle	53814	53825	LSC	TTTA	3
P. betle	54937	54946	LSC	T	10
P. betle	60520	60531	LSC	AT	6
P. betle	64288	64297	LSC	T	10
P. betle	65140	65149	LSC	AT	5
P. betle	65992	66003	LSC	AATG	3
P. betle	69665	69675	LSC	T	11
P. betle	70055	70064	LSC	A	10
P. betle	70192	70203	LSC	TGAA	3
P. betle	71074	71088	LSC	ATA	5
P. betle	71570	71579	LSC	T	10
P. betle	72186	72207	LSC	TA	11
P. betle	72242	72257	LSC	AAAT	4
P. betle	72733	72742	LSC	T	10
P. betle	75513	75522	LSC	A	10
P. betle	79872	79883	LSC	A	12
P. betle	82697	82706	LSC	T	10
P. betle	83984	83993	LSC	AT	5
P. betle	85157	85168	LSC	T	12
P. betle	85795	85805	LSC	A	11
P. betle	99410	99419	IR	TA	5
P. betle	104126	104143	IR	TACTTA	3
P. betle	104225	104234	IR	T	10
P. betle	107724	107733	IR	A	10
P. betle	108353	108362	IR	T	10
P. betle	113298	113310	IR	T	13
P. betle	113314	113326	IR	A	13
P. betle	115867	115880	IR	A	14
P. betle	118481	118492	SSC	ATT	4
P. betle	118800	118809	SSC	T	10
P. betle	121763	121773	SSC	T	11
P. betle	121803	121812	SSC	T	10
P. betle	122892	122902	SSC	C	11
P. betle	123835	123844	SSC	T	10
P. betle	125385	125396	SSC	AATA	3
P. betle	125448	125458	SSC	C	11
P. betle	127103	127112	SSC	A	10
P. betle	131432	131441	SSC	T	10
P. betle	134099	134109	SSC	T	11
P. betle	134495	134508	IR	T	14
P. betle	137049	137061	IR	T	13
P. betle	137065	137077	IR	A	13
P. betle	142013	142022	IR	A	10
P. betle	142642	142651	IR	T	10
P. betle	146141	146150	IR	A	10
P. betle	146232	146249	IR	TAAGTA	3
P. betle	150955	150964	IR	AT	5

## Sheet: P. retrofractum
Table S2. The information of SSR in eight Piper species.
Species	start	end	loci	SSR	repeats
P. retrofractum	889	900	LSC	CAG	4
P. retrofractum	1888	1899	LSC	A	12
P. retrofractum	4540	4556	LSC	A	17
P. retrofractum	4799	4809	LSC	A	11
P. retrofractum	6654	6663	LSC	T	10
P. retrofractum	7050	7064	LSC	A	15
P. retrofractum	7261	7272	LSC	TAAC	3
P. retrofractum	7461	7470	LSC	AT	5
P. retrofractum	8684	8693	LSC	T	10
P. retrofractum	9142	9151	LSC	A	10
P. retrofractum	10238	10248	LSC	T	11
P. retrofractum	13766	13779	LSC	T	14
P. retrofractum	17373	17384	LSC	T	12
P. retrofractum	19488	19497	LSC	T	10
P. retrofractum	19594	19604	LSC	T	11
P. retrofractum	23630	23641	LSC	A	12
P. retrofractum	28115	28124	LSC	TG	5
P. retrofractum	29911	29921	LSC	T	11
P. retrofractum	31513	31524	LSC	AGAT	3
P. retrofractum	33144	33153	LSC	TA	5
P. retrofractum	33624	33635	LSC	ATT	4
P. retrofractum	37514	37528	LSC	T	15
P. retrofractum	38362	38371	LSC	A	10
P. retrofractum	38576	38585	LSC	AT	5
P. retrofractum	47327	47336	LSC	AT	5
P. retrofractum	47750	47759	LSC	A	10
P. retrofractum	48533	48544	LSC	A	12
P. retrofractum	49515	49526	LSC	AT	6
P. retrofractum	50364	50375	LSC	AAT	4
P. retrofractum	53378	53388	LSC	T	11
P. retrofractum	53730	53741	LSC	TTTA	3
P. retrofractum	54843	54852	LSC	T	10
P. retrofractum	60414	60431	LSC	AT	9
P. retrofractum	62890	62901	LSC	TTA	4
P. retrofractum	63446	63460	LSC	TATGT	3
P. retrofractum	64255	64264	LSC	T	10
P. retrofractum	65126	65135	LSC	AT	5
P. retrofractum	65978	65989	LSC	AATG	3
P. retrofractum	69601	69610	LSC	T	10
P. retrofractum	69990	70001	LSC	A	12
P. retrofractum	70129	70140	LSC	TGAA	3
P. retrofractum	71011	71025	LSC	ATA	5
P. retrofractum	71273	71284	LSC	ATA	4
P. retrofractum	71509	71518	LSC	T	10
P. retrofractum	72125	72140	LSC	TA	8
P. retrofractum	72174	72189	LSC	AAAT	4
P. retrofractum	72665	72674	LSC	T	10
P. retrofractum	75791	75801	LSC	T	11
P. retrofractum	76031	76040	LSC	T	10
P. retrofractum	76742	76752	LSC	T	11
P. retrofractum	79785	79795	LSC	A	11
P. retrofractum	82601	82610	LSC	T	10
P. retrofractum	83888	83897	LSC	AT	5
P. retrofractum	83971	83988	LSC	TATTTG	3
P. retrofractum	85067	85077	LSC	T	11
P. retrofractum	85704	85714	LSC	A	11
P. retrofractum	88151	88160	IR	T	10
P. retrofractum	99323	99332	IR	TA	5
P. retrofractum	104020	104034	IR	ACTTA	3
P. retrofractum	104135	104144	IR	T	10
P. retrofractum	107634	107643	IR	A	10
P. retrofractum	113206	113220	IR	T	15
P. retrofractum	113224	113238	IR	A	15
P. retrofractum	115779	115792	IR	A	14
P. retrofractum	116181	116191	SSC	A	11
P. retrofractum	118849	118858	SSC	A	10
P. retrofractum	124818	124827	SSC	G	10
P. retrofractum	124877	124888	SSC	TTTA	3
P. retrofractum	126431	126440	SSC	A	10
P. retrofractum	127372	127382	SSC	G	11
P. retrofractum	128498	128509	SSC	A	12
P. retrofractum	131551	131564	SSC	A	14
P. retrofractum	131936	131946	SSC	T	11
P. retrofractum	134482	134495	IR	T	14
P. retrofractum	137036	137050	IR	T	15
P. retrofractum	137054	137068	IR	A	15
P. retrofractum	142631	142640	IR	T	10
P. retrofractum	146130	146139	IR	A	10
P. retrofractum	146239	146253	IR	TTAAG	3
P. retrofractum	150941	150950	IR	AT	5

## Sheet: P. hainanense
Table S2. The information of SSR in eight Piper species.
Species	start	end	loci	SSR	repeats
P. hainanense	889	900	LSC	CAG	4
P. hainanense	1887	1898	LSC	A	12
P. hainanense	4810	4819	LSC	A	10
P. hainanense	5545	5554	LSC	C	10
P. hainanense	7302	7313	LSC	TAAC	3
P. hainanense	7502	7511	LSC	AT	5
P. hainanense	8730	8742	LSC	T	13
P. hainanense	10294	10303	LSC	T	10
P. hainanense	13800	13814	LSC	T	15
P. hainanense	14070	14079	LSC	G	10
P. hainanense	17427	17439	LSC	T	13
P. hainanense	19543	19552	LSC	T	10
P. hainanense	19649	19659	LSC	T	11
P. hainanense	28167	28176	LSC	TG	5
P. hainanense	29982	29991	LSC	T	10
P. hainanense	31588	31599	LSC	AGAT	3
P. hainanense	31979	31988	LSC	A	10
P. hainanense	33237	33246	LSC	TA	5
P. hainanense	33709	33720	LSC	ATT	4
P. hainanense	37606	37615	LSC	T	10
P. hainanense	38663	38672	LSC	AT	5
P. hainanense	47435	47444	LSC	AT	5
P. hainanense	47857	47867	LSC	A	11
P. hainanense	48640	48649	LSC	A	10
P. hainanense	49624	49635	LSC	AT	6
P. hainanense	50236	50247	LSC	T	12
P. hainanense	50477	50488	LSC	AAT	4
P. hainanense	53491	53501	LSC	T	11
P. hainanense	53843	53854	LSC	TTTA	3
P. hainanense	54961	54970	LSC	T	10
P. hainanense	60539	60552	LSC	AT	7
P. hainanense	62960	62971	LSC	TTA	4
P. hainanense	64331	64340	LSC	T	10
P. hainanense	65185	65194	LSC	AT	5
P. hainanense	66037	66048	LSC	AATG	3
P. hainanense	69600	69617	LSC	TAAAGA	3
P. hainanense	70105	70114	LSC	A	10
P. hainanense	70242	70253	LSC	TGAA	3
P. hainanense	71124	71138	LSC	ATA	5
P. hainanense	71386	71397	LSC	ATA	4
P. hainanense	71619	71629	LSC	T	11
P. hainanense	72236	72251	LSC	TA	8
P. hainanense	73483	73492	LSC	A	10
P. hainanense	75553	75562	LSC	A	10
P. hainanense	75927	75937	LSC	T	11
P. hainanense	76876	76887	LSC	T	12
P. hainanense	79918	79932	LSC	ATAGT	3
P. hainanense	79946	79957	LSC	A	12
P. hainanense	82764	82773	LSC	T	10
P. hainanense	84051	84060	LSC	AT	5
P. hainanense	85223	85233	LSC	T	11
P. hainanense	85860	85870	LSC	A	11
P. hainanense	87333	87342	LSC	T	10
P. hainanense	99312	99321	IR	TA	5
P. hainanense	104009	104023	IR	ACTTA	3
P. hainanense	104033	104056	IR	TACTTA	4
P. hainanense	104137	104146	IR	T	10
P. hainanense	107636	107645	IR	A	10
P. hainanense	108265	108274	IR	T	10
P. hainanense	113210	113223	IR	T	14
P. hainanense	113227	113239	IR	A	13
P. hainanense	115780	115793	IR	A	14
P. hainanense	118329	118338	SSC	A	10
P. hainanense	118397	118408	SSC	ATT	4
P. hainanense	118716	118726	SSC	T	11
P. hainanense	118802	118811	SSC	A	10
P. hainanense	119346	119355	SSC	A	10
P. hainanense	119941	119951	SSC	T	11
P. hainanense	120040	120049	SSC	A	10
P. hainanense	121714	121723	SSC	T	10
P. hainanense	121753	121764	SSC	T	12
P. hainanense	122827	122837	SSC	C	11
P. hainanense	123770	123779	SSC	T	10
P. hainanense	125319	125330	SSC	AATA	3
P. hainanense	125382	125391	SSC	C	10
P. hainanense	127035	127044	SSC	A	10
P. hainanense	131356	131366	SSC	T	11
P. hainanense	134024	134034	SSC	T	11
P. hainanense	134414	134427	IR	T	14
P. hainanense	136968	136980	IR	T	13
P. hainanense	136984	136997	IR	A	14
P. hainanense	141933	141942	IR	A	10
P. hainanense	142562	142571	IR	T	10
P. hainanense	146061	146070	IR	A	10
P. hainanense	146151	146174	IR	TAAGTA	4
P. hainanense	146183	146197	IR	TTAAG	3
P. hainanense	150885	150894	IR	AT	5

## Sheet: P. umbellatum
Table S2. The information of SSR in eight Piper species.
Species	start	end	loci	SSR	repeats
P. umbellatum	887	898	LSC	CAG	4
P. umbellatum	4330	4341	LSC	TA	6
P. umbellatum	4849	4858	LSC	A	10
P. umbellatum	6627	6637	LSC	A	11
P. umbellatum	6670	6679	LSC	T	10
P. umbellatum	7239	7250	LSC	TAAC	3
P. umbellatum	7447	7460	LSC	AT	7
P. umbellatum	8602	8611	LSC	T	10
P. umbellatum	9479	9492	LSC	C	14
P. umbellatum	13013	13022	LSC	TA	5
P. umbellatum	14131	14142	LSC	T	12
P. umbellatum	19025	19034	LSC	T	10
P. umbellatum	19321	19330	LSC	T	10
P. umbellatum	19427	19437	LSC	T	11
P. umbellatum	23480	23489	LSC	T	10
P. umbellatum	29750	29760	LSC	T	11
P. umbellatum	31335	31346	LSC	AGAT	3
P. umbellatum	31904	31913	LSC	T	10
P. umbellatum	32921	32930	LSC	T	10
P. umbellatum	33024	33041	LSC	TA	9
P. umbellatum	38614	38623	LSC	AT	5
P. umbellatum	44410	44424	LSC	ATATT	3
P. umbellatum	48559	48569	LSC	A	11
P. umbellatum	49464	49475	LSC	AT	6
P. umbellatum	53612	53621	LSC	A	10
P. umbellatum	54427	54438	LSC	TTGG	3
P. umbellatum	54646	54656	LSC	T	11
P. umbellatum	64819	64830	LSC	AT	6
P. umbellatum	65666	65677	LSC	AATG	3
P. umbellatum	69482	69493	LSC	A	12
P. umbellatum	69621	69632	LSC	TGAA	3
P. umbellatum	71573	71584	LSC	TA	6
P. umbellatum	71620	71635	LSC	AAAT	4
P. umbellatum	72112	72122	LSC	T	11
P. umbellatum	74550	74559	LSC	T	10
P. umbellatum	79275	79284	LSC	A	10
P. umbellatum	82095	82104	LSC	T	10
P. umbellatum	84548	84561	LSC	T	14
P. umbellatum	85209	85218	LSC	A	10
P. umbellatum	86832	86842	LSC	T	11
P. umbellatum	98827	98836	IR	TA	5
P. umbellatum	103532	103546	IR	ACTTA	3
P. umbellatum	103628	103638	IR	T	11
P. umbellatum	107730	107740	IR	T	11
P. umbellatum	115250	115263	IR	A	14
P. umbellatum	115608	115617	IR	A	10
P. umbellatum	118245	118254	SSC	A	10
P. umbellatum	122583	122595	SSC	T	13
P. umbellatum	122779	122788	SSC	A	10
P. umbellatum	124198	124209	SSC	AATT	3
P. umbellatum	124297	124308	SSC	TTTA	3
P. umbellatum	129796	129811	SSC	AT	8
P. umbellatum	129926	129935	SSC	TA	5
P. umbellatum	130025	130034	SSC	A	10
P. umbellatum	131042	131052	SSC	A	11
P. umbellatum	131361	131372	SSC	TAA	4
P. umbellatum	131464	131473	SSC	A	10
P. umbellatum	133887	133900	IR	T	14
P. umbellatum	141410	141420	IR	A	11
P. umbellatum	145512	145522	IR	A	11
P. umbellatum	145603	145617	IR	TTAAG	3
P. umbellatum	150313	150322	IR	AT	5

## Sheet: P. nigrum
Table S2. The information of SSR in eight Piper species.
Species	start	end	loci	SSR	repeats
P. nigrum	890	901	LSC	CAG	4
P. nigrum	1893	1906	LSC	A	14
P. nigrum	5561	5570	LSC	C	10
P. nigrum	7319	7330	LSC	TAAC	3
P. nigrum	7519	7528	LSC	AT	5
P. nigrum	8748	8761	LSC	T	14
P. nigrum	10313	10323	LSC	T	11
P. nigrum	13821	13834	LSC	T	14
P. nigrum	14090	14100	LSC	G	11
P. nigrum	17444	17455	LSC	T	12
P. nigrum	19559	19568	LSC	T	10
P. nigrum	19665	19675	LSC	T	11
P. nigrum	28183	28192	LSC	TG	5
P. nigrum	30019	30028	LSC	T	10
P. nigrum	31630	31641	LSC	AGAT	3
P. nigrum	33270	33279	LSC	TA	5
P. nigrum	33281	33290	LSC	AT	5
P. nigrum	33750	33761	LSC	ATT	4
P. nigrum	37646	37656	LSC	T	11
P. nigrum	38704	38713	LSC	AT	5
P. nigrum	47464	47473	LSC	AT	5
P. nigrum	47890	47899	LSC	A	10
P. nigrum	49655	49666	LSC	AT	6
P. nigrum	50266	50276	LSC	T	11
P. nigrum	50506	50517	LSC	AAT	4
P. nigrum	53520	53531	LSC	T	12
P. nigrum	53875	53886	LSC	TTTA	3
P. nigrum	54992	55001	LSC	T	10
P. nigrum	60592	60607	LSC	AT	8
P. nigrum	63015	63026	LSC	TTA	4
P. nigrum	64386	64395	LSC	T	10
P. nigrum	65238	65247	LSC	AT	5
P. nigrum	66090	66101	LSC	AATG	3
P. nigrum	69113	69122	LSC	A	10
P. nigrum	69765	69775	LSC	T	11
P. nigrum	70155	70164	LSC	A	10
P. nigrum	70292	70303	LSC	TGAA	3
P. nigrum	71174	71188	LSC	ATA	5
P. nigrum	71673	71682	LSC	T	10
P. nigrum	72289	72304	LSC	TA	8
P. nigrum	72339	72354	LSC	AAAT	4
P. nigrum	75598	75607	LSC	A	10
P. nigrum	75972	75982	LSC	T	11
P. nigrum	76920	76930	LSC	T	11
P. nigrum	79949	79963	LSC	ATAGT	3
P. nigrum	79982	79991	LSC	A	10
P. nigrum	82798	82807	LSC	T	10
P. nigrum	84085	84094	LSC	AT	5
P. nigrum	85257	85267	LSC	T	11
P. nigrum	99512	99521	IR	TA	5
P. nigrum	104209	104223	IR	ACTTA	3
P. nigrum	104233	104250	IR	TACTTA	3
P. nigrum	104331	104340	IR	T	10
P. nigrum	107831	107840	IR	A	10
P. nigrum	108460	108469	IR	T	10
P. nigrum	113405	113418	IR	T	14
P. nigrum	113422	113434	IR	A	13
P. nigrum	115975	115991	IR	A	17
P. nigrum	116374	116384	SSC	A	11
P. nigrum	119042	119052	SSC	A	11
P. nigrum	123350	123360	SSC	A	11
P. nigrum	123363	123372	SSC	T	10
P. nigrum	125068	125079	SSC	TTTA	3
P. nigrum	127561	127571	SSC	G	11
P. nigrum	128591	128602	SSC	TTAA	3
P. nigrum	128639	128650	SSC	ATAA	3
P. nigrum	128668	128678	SSC	A	11
P. nigrum	128708	128719	SSC	A	12
P. nigrum	130020	130030	SSC	T	11
P. nigrum	130392	130401	SSC	T	10
P. nigrum	131719	131729	SSC	A	11
P. nigrum	132037	132048	SSC	AAT	4
P. nigrum	132107	132116	SSC	T	10
P. nigrum	134649	134665	IR	T	17
P. nigrum	137206	137218	IR	T	13
P. nigrum	137222	137235	IR	A	14
P. nigrum	142171	142180	IR	A	10
P. nigrum	142800	142809	IR	T	10
P. nigrum	146300	146309	IR	A	10
P. nigrum	146390	146407	IR	TAAGTA	3
P. nigrum	146416	146430	IR	TTAAG	3
P. nigrum	151118	151127	IR	AT	5
