# Supplementary material for: Comparative analysis of the chloroplast genomes of eight Piper species and insights into the utilization of structural variation in phylogenetic analysis
Source: Front Genet. 2022 Sep 29;13:925252. doi: 10.3389/fgene.2022.925252 (PMC9556897; doi:10.3389/fgene.2022.925252)
Supplement: Supplementary file 2 [file Table3.xlsx]

## Sheet: IR
Table S3. The information of SNP between species.
Specie1	Species2	Invariable sites	SNP	length(bp)/SNP
P. boehmeriifolium	P. nigrum	53948	44	1226.09
P. boehmeriifolium	P. austrosinese	53725	131	410.115
P. boehmeriifolium	P. mutabile	53894	55	979.891
P. boehmeriifolium	P. bonii	53894	39	1381.9
P. boehmeriifolium	P. betle	53956	77	700.727
P. boehmeriifolium	P. retrofractum	53854	127	424.047
P. boehmeriifolium	P. hainanense	53769	53	1014.51
P. boehmeriifolium	P. umbellatum	52632	294	179.02
P. austrosinese	P. nigrum	53630	61	879.18
P. austrosinese	P. mutabile	53751	130	413.469
P. austrosinese	P. bonii	53771	144	373.41
P. austrosinese	P. betle	53735	152	353.52
P. austrosinese	P. retrofractum	53797	71	757.704
P. austrosinese	P. hainanense	53734	129	416.543
P. austrosinese	P. umbellatum	52647	289	182.17
P. mutabile	P. nigrum	53813	25	2152.52
P. mutabile	P. bonii	53912	54	998.37
P. mutabile	P. betle	53897	71	759.113
P. mutabile	P. retrofractum	53901	135	399.267
P. mutabile	P. hainanense	53854	24	2243.92
P. mutabile	P. umbellatum	52693	312	168.888
P. bonii	P. nigrum	53799	41	1312.17
P. bonii	P. betle	53902	71	759.183
P. bonii	P. retrofractum	53885	160	336.781
P. bonii	P. hainanense	53800	44	1222.73
P. bonii	P. umbellatum	52679	318	165.657
P. betle	P. nigrum	53872	68	792.235
P. betle	P. retrofractum	53876	156	345.359
P. betle	P. hainanense	53789	65	827.523
P. betle	P. umbellatum	52641	319	165.019
P. retrofractum	P. nigrum	53771	62	867.274
P. retrofractum	P. hainanense	53848	152	354.263
P. retrofractum	P. umbellatum	52643	289	182.156
P. hainanense	P. nigrum	53698	12	4474.83
P. hainanense	P. umbellatum	52704	303	173.941
P. umbellatum	P. nigrum	52530	224	234.509

## Sheet: LSC
Table S3. The information of SNP between species.
Specie1	Species2	Invariable sites	SNP	length(bp)/SNP
P. boehmeriifolium	P. nigrum	88415	463	191.961
P. boehmeriifolium	P. austrosinese	88144	702	126.561
P. boehmeriifolium	P. mutabile	88314	471	188.503
P. boehmeriifolium	P. bonii	88481	444	200.282
P. boehmeriifolium	P. betle	88330	589	150.966
P. boehmeriifolium	P. retrofractum	88147	621	142.944
P. boehmeriifolium	P. hainanense	88308	480	184.975
P. boehmeriifolium	P. umbellatum	85249	2271	38.5381
P. austrosinese	P. nigrum	88170	583	152.235
P. austrosinese	P. mutabile	88173	564	157.335
P. austrosinese	P. bonii	88166	676	131.423
P. austrosinese	P. betle	88159	672	132.189
P. austrosinese	P. retrofractum	88085	701	126.656
P. austrosinese	P. hainanense	88141	613	144.786
P. austrosinese	P. umbellatum	85288	2319	37.7779
P. mutabile	P. nigrum	88666	164	541.646
P. mutabile	P. bonii	88367	443	200.474
P. mutabile	P. betle	88372	419	211.912
P. mutabile	P. retrofractum	88217	513	172.963
P. mutabile	P. hainanense	88837	157	566.841
P. mutabile	P. umbellatum	85343	2109	41.4661
P. bonii	P. nigrum	88383	463	191.892
P. bonii	P. betle	88351	569	156.274
P. bonii	P. retrofractum	88194	621	143.019
P. bonii	P. hainanense	88311	483	183.839
P. bonii	P. umbellatum	85337	2228	39.3021
P. betle	P. nigrum	88399	447	198.761
P. betle	P. retrofractum	88198	608	146.062
P. betle	P. hainanense	88319	463	191.754
P. betle	P. umbellatum	85357	2198	39.8339
P. retrofractum	P. nigrum	88223	501	177.094
P. retrofractum	P. hainanense	88220	512	173.305
P. retrofractum	P. umbellatum	85291	2295	38.1638
P. hainanense	P. nigrum	88661	168	528.744
P. hainanense	P. umbellatum	85315	2165	40.4065
P. umbellatum	P. nigrum	85283	2152	40.6296

## Sheet: SSC
Table S3. The information of SNP between species.
Specie1	Species2	Invariable sites	SNP	length(bp)/SNP
P. boehmeriifolium	P. nigrum	8175	6781	2.20557
P. boehmeriifolium	P. austrosinese	8066	7047	2.1446
P. boehmeriifolium	P. mutabile	17983	146	124.171
P. boehmeriifolium	P. bonii	18023	135	134.504
P. boehmeriifolium	P. betle	17971	183	99.2022
P. boehmeriifolium	P. retrofractum	8103	6964	2.16356
P. boehmeriifolium	P. hainanense	17933	153	118.209
P. boehmeriifolium	P. umbellatum	8109	7043	2.15136
P. austrosinese	P. nigrum	17818	169	106.432
P. austrosinese	P. mutabile	8176	6800	2.20235
P. austrosinese	P. bonii	8237	7069	2.16523
P. austrosinese	P. betle	8233	6832	2.20506
P. austrosinese	P. retrofractum	17942	204	88.951
P. austrosinese	P. hainanense	8247	6739	2.22377
P. austrosinese	P. umbellatum	16773	600	28.955
P. mutabile	P. nigrum	8137	7201	2.12998
P. mutabile	P. bonii	18046	138	131.768
P. mutabile	P. betle	18016	143	126.986
P. mutabile	P. retrofractum	8173	7120	2.14789
P. mutabile	P. hainanense	18123	36	504.417
P. mutabile	P. umbellatum	7994	6721	2.18941
P. bonii	P. nigrum	8102	6675	2.21378
P. bonii	P. betle	18011	162	112.179
P. bonii	P. retrofractum	8256	6691	2.2339
P. bonii	P. hainanense	18008	151	120.258
P. bonii	P. umbellatum	8097	6904	2.1728
P. betle	P. nigrum	8138	6893	2.18062
P. betle	P. retrofractum	8253	6918	2.19297
P. betle	P. hainanense	17956	154	117.597
P. betle	P. umbellatum	8133	7137	2.13955
P. retrofractum	P. nigrum	17852	171	105.398
P. retrofractum	P. hainanense	8228	6730	2.22259
P. retrofractum	P. umbellatum	16697	599	28.8748
P. hainanense	P. nigrum	8133	6726	2.20919
P. hainanense	P. umbellatum	8145	6797	2.19832
P. umbellatum	P. nigrum	16570	562	30.484

## Sheet: SNPs
Table S3. The information of SNP between species.
The SNPs when all species together
IRa
>P. boehmeriifolium
ctcctggatgcggttttcattttcggggtttctgctcatttttaaaaaattggagccgggcgacggcgttaaaacgtcacgccgtcctagactcgtggagagaggcctgaggttcccgtccggatggtccatgccctcgactcatagcgtggcgtatctagagcccgaccattggtgcaacaacgacccgactgtaacccc
>P. austrosinese
ctcctggaagcggtaaaatgaaacggggtatctactcatttaagaaaaaacggggccgtgcgacggcgttacaacgtcacgcagtcataaactcgtggagaatgtcctgagattcccgtccggatggtccatgccctcgacgcatagcgtggcgtatatagagttcgaccatgggttccacaacgacgcgaatataacccc
>P. mutabile
ctcctggaagcggctttcattttcggggtttctattcattttcttaaaattggggccgtgcgacagcgttaaaacgtcacgccggcctagactcgtggagagagtcctgaggttcccgtccggatggtccatgccctcgacgcatagcgtggcgtagatagagcccgaccagtggtgcaacagcgacgcgaatacatcccc
>P. bonii
ctcctggaagccgttttcattttcggggtttctgctcatttaagaaaaattggagccgtgagacggtgttaaaacgtcacgccgtccgagactcgtggagaatgttctgaggttcccgtccggatggtccatgccctcaactcatagcggggcgtatctagagcccgaccattggtgcaacaacgacgcgaatataacccc
>P. betle
ctcctggaagcggttttcattttcggggtttctactcatttcttaaaaattagggccgttcgacggcgctgaaacgtaacgccgtccgagcctcgtggagagagtcctgaggttcccctccatggaccatccgccctcaacgcatagcgtggcgtagagagagcccgaccattggtgcatcaacaacgcgaatataacccc
>P. retrofractum
ctcctggaagcggtaaaatgaaacggagtttctactcattttaaaaaaattggggccgtgcgacggcattaagacggcacgccgtcctcgactcggggagagagtcctgaggttcccgtccggatggtccataccctggtggcatagcgtgtcgcagatagagcccgaccattggtgcaacaacggcgcgaacataacacc
>P. hainanense
ctcctggaagcggttttcattttcggggtttctactcatttagaaaaaattggggccgtgcgatggcgttaaaacgtcacgccggcctagactcgtggagagagtcctgaggttcccgtccggatggtccatgccctcgacgcatagcgtggcgtagatagagcccgaccattggtgcaacagcgacgcgaatacatcccc
>P. umbellatum
gcagcatgaatgtttttcatttttttgtctgtcacatcaaaaaaattgtttgtgatttttccgcgacgtcaaagtatccataccgactagatgaattttaggtatcacagtggctaagcacggatggtccatgataccgacgtgccagatagtttgtatgacacctccttgtttaggtaatgatgaaggtgacatgatcag
>P. nigrum
ctcctggaagcggttttcattttcggggtttctactcatttagaaaaaattggggccgtgcgacggcgttaaaacgtcacgccggcctagactcgtggagagagtcctgaggttcccgtctggatggtccatgccctcgacgcatagcgtggcgtagatagagcccgaccattggtgcaacaacgacgcgaatatatcccc
IRb
>P. boehmeriifolium
tacagtcgggtcgttgttgcaccaatggtcgggctctagatacgccacgctatgagtcgagggcatggaccatccggacgggaacctcaggcctatccacgagtctaggacggcgtgacgttttaacgccgtcgcccggctccaatttttaagaaatgagcagaaaccccgaaaatgaaaaccgcatccaggagagaatgcctaaaattt
>P. austrosinese
tatattcgcgtcgttgtggaacccatggtcgaactctatatacgccacgctatgcgtcgagggcatggaccatccggacgggaatctcaggaccatccacgagtttatgactgcgtgacgttgtaacgccgtcgcacggccccgtttttcttaaaatgagtagataccccgtttcattttaccgcttccaggaggggatgcctaaaatct
>P. mutabile
tgtattcgcgtcgctgttgcaccactggtcgggctctatctacgccacgctatgcgtcgagggcatggaccatccggacgggaacctcaggaccatccacgagtctaggccggcgtgacgttttaacgctgtcgcacggccccaattttaagaaaatgaatagaaaccccgaaaatgaaagccgcttccaggaggggatgcctaaaattt
>P. bonii
tatattcgcgtcgttgttgcaccaatggtcgggctctagatacgccccgctatgagttgagggcatggaccatccggacgggaacctcagaactatccacgagtctcggacggcgtgacgttttaacaccgtctcacggctccaattttcttaaaatgagcagaaaccccgaaaatgaaaacggcttccaggagggaatgcctaaaattt
>P. betle
tatattcgcgttgttgatgcaccaatggtcgggctctctctacgccacgctatgcgttgagggcggatggtccatggaggggaacctcaggactatccacgaggctcggacggcgttacgtttcagcgccgtcgaacggccctaatttttaagaaatgagtagaaaccccgaaaatgaaaaccgcttccaggaggggatgcccaaaattt
>P. retrofractum
tatgttcgcgccgttgttgcaccaatggtcgggctctatctgcgacacgctatgccaccagggtatggaccatccggacgggaacctcaggaccatccccgagtcgaggacggcgtgccgtcttaatgccgtcgcacggccccattttattaaaaatgagtagaaactccgtttcattttaccgcttccaggaggggatgcctaaaattt
>P. hainanense
tgtattcgcgtcgctgttgcaccaatggtcgggctctatctacgccacgctatgcgtcgagggcatggaccatccggacgggaacctcaggacctaccacgagtctaggccggcgtgacgttttaacgccatcgcacggccccaatttttcttaaatgagtagaaaccccgaaaatgaaaaccgcttccaggaggggatgcctaaaattt
>P. umbellatum
catgtcaccttcatcattacctaaacaaggaggtgtcatacaaactatctggcacgtcggtatcatggaccatccgtgcttagccactgtgattataaattcatctagtcggtatggatactttgacgtcgcggaaaaatcacaacaatttcttttgatgtgacagacaaaaaaatgaaaaacattcatgctgcgaggcacctggctgtg
>P. nigrum
tatattcgcgtcgttgttgcaccaatggtcgggctctatctacgccacgctatgcgtcgagggcatggaccatccagacgggaacctcaggaccatccacgagtctaggccggcgtgacgttttaacgccgtcgcacggccccaatttttcttaaatgagtagaaaccccgaaaatgaaaaccgcttccaggaggggatgaataaaattt
LSC
>P. boehmeriifolium
gcacttcgcgaaggaacctgaaaaacagaaaggaagtacgaattttcaacggtgcgccattcggtcctctctcgactcacgagatccgtattttccaaatataacggcacagaggtgcgtccctgtcgcttacggcgagggagtggatagtattctggtggggaagacccatagcgattacctgggccagagcattatttgcgtacgaagatgtgataaatatataagggccgggcggatgtcgacccccaggaattacaacgggaaccctactatccgggattcttggcgcacgaaatcatagaccaaactaccctatctcataggagcgacagttttgtaaatatgaggtcgaaggcggtggccaccgccttacgatggcaccgttagaggcaacca…
>P. austrosinese
gcatttcacggaggaacctgaaaaacagaaaggaggtacgaattttgaacggtgctctacgaggttctatcacggctcacgagatacgtgttttcccaatgttacagctcagagattcgtacccgtcgcgcacggtgagggagtggagaggagtatggtggggaaaacccatagcgattacctgagccagggcaaaaattgcatatagaaatgtgaaaaagatataggggtcgggcggatgtcgtcccctagtaattacaacgggagcattattactcggaactcctggtgtacgaaattatcgactaaactaccctatctcataagcgcgacagttttatgaagatgaggtcggaggcggcggccaccgcccagcgaaggcaccgcaggaggcaacca…
>P. mutabile
gcacttcgcggaggaacctgaaaaacagaaaggaggtacgaattatgaacggtgctccactcggtacgatctagactcacgagatacgtatttttccaatgtaacggcgcagagattcgtctccgtcgcgcacggtgagggagtggatcggattatggtggggaagacccatagcgactacctgggccagagcattatttgcgtacgacaatgtgataaatatataagggccgggcggatgtcgacccccagtaattacaacgggaacactactactcggggttcctggtgcacgaaatcatagactaaactacctatgagatagggagtgacagttttatccgtatgaggtcggaggaggtggccaccgcccaaagatggcaccacaggaggcaacca…
>P. bonii
gcacttcgcggaggaacctgaaaaacagaaaggaggtacgaattttcaacggagcgccactcggtccgatctcgactcaggagatacgtatgttcccaatgtaacggcgcagaggatcgtccctgtcgcgcacggtgaggaagtggatcgtcttatggtggggaagacccatcacgattaccggggccagagccttatatgcgtacgacgatgtgataaatatatagggtccgggcgaaagtcgacccccagtaattacaacgggaaccctactacccgggattcctggcgcacgaaatcatagactaaactaccctatctcataggagcgacaggtttatgaatatgaggtcgaaggcggtggccaccgcccaccgatggtaccgcaggaagcaacca…
>P. betle
gcgctgagcggaggaacctgaaaaacagaaaggaggtgcgaaatttgagcggtgctccactcggttcgatctcgactcacgaaatacgtattttcccagtgtaacggcgcagcgattcggccccatcgcgcaaggtgagggagtgaataggattattgtggggaaggcccatagcgatgacctgggacagagcattatatgcgtacgacaatgtgataaatatataggggccgggcggatgtcgacccatgggaattacaacgagaacaccactactcgggattcccggtgcacgacgacatagattcaaccacctatgagatagggagcgacagttgtatcaatattaggtcgaaagaggtggtcgccgcccaacgatggcaccgccggaggcgatca…
>P. retrofractum
gcacttcgtggaggaacctgaaaaacagaaaggaggtacgaattttgaacggtgctccactctgtactagatcgactcacgagatacgtattttcccaatgtaacggcgcagagattcatccccgtcgcgcacggtaagggaggtgctcggattatggtagagaagacccaaagcaattatctgggctatagcatttaatgcgtacgaaaatgtgaaaaatttataggggccgggcggatgtagacccctagtaattgcaacgggaacactactactagggattccttgtgcacaaaatcatagactaaactaccctatctcataggagcgacagtgttatgaagatgaggtcggaggcgatagccaccgcccaacgatggcaaagcaggaggcaacta…
>P. hainanense
gcacttcgcggaggaacctgaaaaacagaaaggaggtacgaattttgaactgtacttcactcggtactatctagactcacgagatacgtatttttccaatgtaacggcgcagagatttgtatccgtcgcgcacggtgagggagtggatcggattatggtggggaagacccatcgcgactacctgggccagagcattatatgcgtacgacaatgtgataaatatataggggccgggcggatgtcgacccccagtaattacaacgggaacactactactcggggttcctggtgcacgaaatcgtagactaaactacctatgagatagggagcgacagttttaggagtatgaggtcggaggaggtggccaccgcccaaaaatggcaccgcaggaggcaacca…
>P. umbellatum
aagcctcgccggtcctttctgtttttcaggttaggacataggtctcggacgatgttccgcgagtgatgatctcaatcagcacgtgctccaaaccctcggcgcagtgaagtgaaagttcgtcctcactatgtgaaatgcacggatggattcgatgacgaggagcgggagaagaagtgcttgcttcgtcccgaatattattgtagcccgacagcacagaggtttatgggatgctaaatagttaacaatttctcttttaaattgaagctttacttcggctcaagatcaccgattcctggaatcagatgcttttttgtttatgagataggaaacagagtcttgatgaattggccaacagggacagtgcctattcatcaatgttaacaccgttgacgaaacccg…
>P. nigrum
gcacttcgcggaggaacctgaaaaacagaaaggaggtacgaattttgaatggtgctccactcggtactatctagactcacgagatacgtatttttccaatgtaacggctcagagattcgtctccgtcgcgcacggtgagggagtggatcggattatggtggggaagacccatagcgattacctgggccagagcattatatgcgtaagacaatgtgataaatatataggagccgggcggatgtcgacccccagtaattacaacgggaacactactactcggggttcctggtgcacgaaatcatagactaaactacctatgagatagggagcgacagttttaggagtatgaggttggaggaggtggccaccacccaacgatggccccgcaggagtcaacca…
SSC
>P. boehmeriifolium
aactttttatttttttctctttttgtgtcgatactccttatgaatggtgaacggtttagcccatcaatttaatgaatgcagctcaatgtatataggtaccaaacgcaggtgacacaaaaaaagtttggcctttaaaccacctagaattcgacttgttggcgaaatcaggtctaggccacaaaccgtagcataaatctgataagtaatgttggcaaacctttgcgcgcagccaagggatgagggcgcagagcggtgcgtattgaggcactcaggggttgcggccacccagaaagagaagcacagctgaagtttgcgattgattcgaattcacgcaccaatccctccgtagttcagcattagtattactaaaggggtgaaaatggcaactgtctggcatga…
>P. austrosinese
tgtcacccacgggcagtgtgcccaacggtagataaagcctaaggtaaacctcatcgatctattaggcacccggtgggaagttagtgaaagagctacctatggttataaacattcccggtgcgacacaataacttcctttttctagtgcaaaacaaaaaacatccttgtacaagaaaaaaatttttcgtatggcgcgctgccctgcccccaaatcgcttacattaaatcaggattatcccattagaagtgattaaaaaagcaagatttaataaaaaaaaagaatttaagtgccctcctttgtgatcagttgacagagaaagcctagtaatgtatgtcgcattaaaaacgatgtgattacgacgaagtctggtactaatcgaaacgggtggataaaagaat…
>P. mutabile
aaccttttatttttttctctttttgtgtcgatactccttatgaatggtgaacggtttagcccatcaatttaatgaatgcagctcaatgtatataggtaccaaacgcaggtgacacaaaaaaagtttggcctttaaaccacctagaattcgacttgttggcgaaatcaggtctaggccacaaaccgtagcataaatctgataagtaatgttggcaaacctttgcgcgcagacaagggatgagggcgcagagcggtgcgtattgaggcactcaggggttgcggccacccagaaagagaggcacagctgaagtttgcgattgattcgaattcacgcaccaatccctccgtagttcagcattagtattactaaaggggtgaaagtggcaactgtctggcatga…
>P. bonii
aactttttgtttttttctctttttgtgtcgatacttcttatgaatggtgaatggtttagcccatcaatttaatgaatgcagctcaatgtatataggtaccaaacgcaggtgacacaaaaaaagtttggcctttaaaccacctagaattcgacttgttggcgaaatcaggtctaggccacaaaccgtagcataaatctgataagtaatgttggcaaacctttgcgcgcagccaagggatgagggcgcagagcggtgcgtattgaggcactcaggggttgcagccacccagaaagagaggcacagctgaagtttgcgattgattcgaattcacgcaccaatccctccgtagttcagcattagtattactaaaggggtgaaaatggcaactatctggcatga…
>P. betle
aactttttatttttttctctttttgtgtcgatactccttctgaatggtgaacggtttagcccatcaatttaatgaatgcagctcaatgtatataggtaccgaacgcaggtgacacaaaaaaggtttggcctttaaaccacctagaattcgacttgttggcgaaaccaggtctaggccacaaaccgtagcataaatctgataagtaatgttggcaaacctttgcgcgcagacaagggatgagggcgcagagcggtgcgtattgaggcactcaggggttgcggccacccagaaagagaggcacagctgaagtttgcgattgattcgaattcacgcaccaatccctccgtagttcagcattagtattactaaaggggtgaaaatggcaactgtctggcatga…
>P. retrofractum
tgtcacccacggggagtgtgcccaacggtagataaagcctaaggtaaacctcagcgatctattaggcacccggtgggaagttagtgaaagagctacctatggttatcaaccttcccggtgcgatacaataacctcctttttctagtgcaaaacaaaaaacatccttggacaagaaaacattttttcgtatggcgcgctgccctgcccccaaacctcttacattaaagaaggattaccccatcagaagtgattaaaaaagcaagatttcataaaaaaaaagactttaaatgccctaaagggtgatcagttgacagagaaagcttagtaatgtatgtcgcattaaaaacgacgtgattacgacgaagtctggtactaatcgaaacgggtggataaaagaat…
>P. hainanense
aaccttttatttttttctctttttgtgtcgatactccttatgaatggtgaacggtttagcccatcaatttaatgaatgcagctcaatgtatataggtaccaaacgcaggtgacacaaaaaaagtttggcctttaaaccacctagaattcgacttgttggcgaaatcaggtctaggccacaaaccgtagcataaatctgataagtaatgttggcaaacctttgcgcgcagacaagggatgagggcgcagagcggtgcgtattgaggcactcaggggttgcggccacccagaaagagaggcacagctgaagtttgcgattgattcgaattcacgcaccaatccctccgtagttcagcattagtattactaaaggggtgaaagtggcaactgtctggcatga…
>P. umbellatum
tgtcacccacggggaatgtgcccaacagtagataaagcctaaggcaaacttcatcgatctatttggcatccggtgggaagttagtgaaagagctacctatggttataaacattctaggtgcgatacaataacctcctttttctagtgcaagacaaaaaaaatccctggacaagaaaacattttttcgtatggcgcgctgccccgcctccaaacctcttacattaaataagggttaccccgttagaagtgattaaaaaagcaagatttcataaaaaaaaagactttaagtaccctaaaggatgatcagttgacagagaaagcttagtaatgtatgttgcattaaaaacgacgtgatttcgacgaagtctggtacgaatcgaaacgggtggataaaagaat…
>P. nigrum
tgtcacccacggggagtgtgcccaacggtagataaagcctaaggtaaacctcagcgatctattaggcacccggtgggaagttagtgaaagagctacctatggttataaacattcccggtgcgatacaataacctcctttttctagtgcaaaacaaaaaacatccttggacaagaaaacattttttcgtatggcgcgctgccctgcccccaaacctcttacattaaataaggattaccccattagaagtgattaaaaaagcaagatttcatcaaaaaaaagaatttaagtgccctaaagggtgatcagttgacagagaaagcttagtaatgtatgtcacattaaaaacgacgtgattacgacgaagtctggtactaatcgaaacgggtggataaaagaat…
