# Supplementary material for: Comparative analysis of the chloroplast genomes of eight Piper species and insights into the utilization of structural variation in phylogenetic analysis
Source: Front Genet. 2022 Sep 29;13:925252. doi: 10.3389/fgene.2022.925252 (PMC9556897; doi:10.3389/fgene.2022.925252)
Supplement: Supplementary file 5 [file Table4.xlsx]

## Sheet: IR
Table S4. The information of indels between species.
Specie1	Species2	sites	events
P. boehmeriifolium	P. nigrum	307	12
P. boehmeriifolium	P. austrosinese	460	19
P. boehmeriifolium	P. mutabile	277	16
P. boehmeriifolium	P. bonii	241	14
P. boehmeriifolium	P. betle	127	14
P. boehmeriifolium	P. retrofractum	318	19
P. boehmeriifolium	P. hainanense	433	15
P. boehmeriifolium	P. umbellatum	2154	56
P. austrosinese	P. nigrum	747	14
P. austrosinese	P. mutabile	367	23
P. austrosinese	P. bonii	291	18
P. austrosinese	P. betle	373	17
P. austrosinese	P. retrofractum	236	17
P. austrosinese	P. hainanense	307	24
P. austrosinese	P. umbellatum	1928	50
P. mutabile	P. nigrum	536	12
P. mutabile	P. bonii	164	16
P. mutabile	P. betle	204	14
P. mutabile	P. retrofractum	183	23
P. mutabile	P. hainanense	222	16
P. mutabile	P. umbellatum	1991	58
P. bonii	P. nigrum	528	12
P. bonii	P. betle	158	14
P. bonii	P. retrofractum	179	19
P. bonii	P. hainanense	294	16
P. bonii	P. umbellatum	1983	57
P. betle	P. nigrum	392	14
P. betle	P. retrofractum	207	16
P. betle	P. hainanense	326	18
P. betle	P. umbellatum	2069	51
P. retrofractum	P. nigrum	581	11
P. retrofractum	P. hainanense	195	22
P. retrofractum	P. umbellatum	2052	46
P. hainanense	P. nigrum	672	10
P. hainanense	P. umbellatum	1875	61
P. umbellatum	P. nigrum	2455	48

## Sheet: LSC
Table S4. The information of indels between species.
Specie1	Species2	sites	events
P. boehmeriifolium	P. nigrum	474	78
P. boehmeriifolium	P. austrosinese	538	97
P. boehmeriifolium	P. mutabile	660	83
P. boehmeriifolium	P. bonii	380	68
P. boehmeriifolium	P. betle	392	89
P. boehmeriifolium	P. retrofractum	694	100
P. boehmeriifolium	P. hainanense	654	78
P. boehmeriifolium	P. umbellatum	3190	315
P. austrosinese	P. nigrum	724	103
P. austrosinese	P. mutabile	756	99
P. austrosinese	P. bonii	546	97
P. austrosinese	P. betle	568	102
P. austrosinese	P. retrofractum	658	115
P. austrosinese	P. hainanense	722	103
P. austrosinese	P. umbellatum	3016	323
P. mutabile	P. nigrum	570	52
P. mutabile	P. bonii	610	80
P. mutabile	P. betle	648	89
P. mutabile	P. retrofractum	770	93
P. mutabile	P. hainanense	242	48
P. mutabile	P. umbellatum	48	324
P. bonii	P. nigrum	538	82
P. bonii	P. betle	390	88
P. bonii	P. retrofractum	600	100
P. bonii	P. hainanense	642	85
P. bonii	P. umbellatum	3100	325
P. betle	P. nigrum	538	87
P. betle	P. retrofractum	618	104
P. betle	P. hainanense	666	94
P. betle	P. umbellatum	3120	331
P. retrofractum	P. nigrum	782	98
P. retrofractum	P. hainanense	766	96
P. retrofractum	P. umbellatum	3058	324
P. hainanense	P. nigrum	572	58
P. hainanense	P. umbellatum	3270	328
P. umbellatum	P. nigrum	3360	328

## Sheet: SSC
Table S4. The information of indels between species.
Specie1	Species2	sites	events
P. boehmeriifolium	P. nigrum	6596	508
P. boehmeriifolium	P. austrosinese	6282	494
P. boehmeriifolium	P. mutabile	250	29
P. boehmeriifolium	P. bonii	192	20
P. boehmeriifolium	P. betle	200	27
P. boehmeriifolium	P. retrofractum	6374	500
P. boehmeriifolium	P. hainanense	336	26
P. boehmeriifolium	P. umbellatum	6204	501
P. austrosinese	P. nigrum	534	22
P. austrosinese	P. mutabile	6556	484
P. austrosinese	P. bonii	5896	504
P. austrosinese	P. betle	6378	504
P. austrosinese	P. retrofractum	216	26
P. austrosinese	P. hainanense	6536	490
P. austrosinese	P. umbellatum	1762	59
P. mutabile	P. nigrum	5832	494
P. mutabile	P. bonii	140	26
P. mutabile	P. betle	190	22
P. mutabile	P. retrofractum	5922	484
P. mutabile	P. hainanense	190	18
P. mutabile	P. umbellatum	7078	484
P. bonii	P. nigrum	6954	507
P. bonii	P. betle	162	22
P. bonii	P. retrofractum	6614	501
P. bonii	P. hainanense	190	24
P. bonii	P. umbellatum	6506	489
P. betle	P. nigrum	6446	505
P. betle	P. retrofractum	6166	500
P. betle	P. hainanense	288	21
P. betle	P. umbellatum	5968	498
P. retrofractum	P. nigrum	462	20
P. retrofractum	P. hainanense	6592	497
P. retrofractum	P. umbellatum	1916	64
P. hainanense	P. nigrum	6790	508
P. hainanense	P. umbellatum	6624	493
P. umbellatum	P. nigrum	2244	62
