# Supplementary material for: Comparative analysis of the chloroplast genomes of eight Piper species and insights into the utilization of structural variation in phylogenetic analysis
Source: Front Genet. 2022 Sep 29;13:925252. doi: 10.3389/fgene.2022.925252 (PMC9556897; doi:10.3389/fgene.2022.925252)
Supplement: Supplementary file 6 [file Table1.xlsx]

## Sheet: Table S1
	Table S1. The basic information of each chloroplast genomes.
	Genome feature	P. boehmeriifolium	P. austrosinese	P. mutabile	P. bonii	P. betle	P. retrofractum	P. hainanense	P. umbellatum
	Clean data (Gb)	6.4	6.4	6.4	6	7.4	6.4	6.4	6.4
	Reads number	18470916	18532155	18388476	17440165	21429692	19644708	19720273	18301182
	Total length (bp)	161426	161230	161385	161349	161359	161346	160738	161523
	LSC length (bp)	89028	88948	88937	88967	89015	88927	88915	88411
	SSC length (bp)	18274	18252	18272	18246	18206	18275	18212	18241
	IR length (bp)	54124	54030	54176	54136	54138	54144	54164	54086
	Protein-coding genes (bp)	99125	97569	98913	99019	99054	97619	98892	97465
	Ribosomal RNAs (bp)	8652	8652	8652	8652	8652	8652	8652	8652
	Transfer RNAs (bp)	2584	2584	2584	2584	2584	2584	2584	2584
	Coding length (db)	80502	79029	80514	80852	80541	79092	80487	79014
	G+C content (%)	38.34	38.28	38.34	38.35	38.36	38.29	38.35	38.19
	Protein-coding genes (unigene)	79	79	79	79	79	79	79	79
	Protein-coding genes (contain duplicated genes)	85	84	85	85	85	84	85	85
	Transfer RNAs	24	24	24	24	24	24	24	24
	Transfer RNAs (contain duplicated genes)	33	33	33	33	33	33	33	33
	Ribosomal RNAs	4	4	4	4	4	4	4	4
	Ribosomal RNAs (contain duplicated genes)	10	10	10	10	10	10	10	10
	Total genes	128	127	128	128	128	127	128	128
	Genes duplicated in IRa	24	23	24	24	24	23	24	24
