# Supplementary material for: Comparative analysis of the chloroplast genomes of eight Piper species and insights into the utilization of structural variation in phylogenetic analysis
Source: Front Genet. 2022 Sep 29;13:925252. doi: 10.3389/fgene.2022.925252 (PMC9556897; doi:10.3389/fgene.2022.925252)
Supplement: Supplementary file 7 [file Table5.xlsx]

## Sheet: Table S5
Table S5. The Pi distribution for each region.
LSC			IRb			SSC			IRa
Midpoint	Pi		Midpoint	Pi		Midpoint	Pi		Midpoint	Pi
325	0.01546		1005	0.00139		1233	0.27421		1065	0.00407
525	0.01		1205	0.00167		1565	0.25963		1265	0.00296
725	0.00259		1405	0.00102		1843	0.24523		1465	0.00222
925	0.00324		1605	0.00102		2163	0.24815		1665	0.00694
1125	0.00435		1811	0.00074		2396	0.25338		1865	0.00806
1325	0.01204		2011	0.00037		2768	0.26074		2065	0.0088
1525	0.01407		2211	0.00074		3046	0.26037		2265	0.0037
1745	0.01657		2411	0.00037		3406	0.25676		2470	0.00546
1953	0.01116		2611	0.00074		3667	0.25273		2670	0.01079
2171	0.01097		2811	0.00074		3951	0.25458		2875	0.00968
2371	0.01356		3017	0.00222		4217	0.26523		3075	0.00745
2571	0.01556		3223	0.0025		4527	0.26394		3275	0.00139
2771	0.01472		3423	0.00213		4839	0.27333		3475	0.00139
2977	0.01329		3629	0.00102		5171	0.26829		3675	0.00037
3177	0.01116		3829	0.00111		5459	0.2769		3875	0
3383	0.01171		4029	0.00296		5733	0.27333		4075	0
3583	0.01185		4235	0.0037		5982	0.27926		4275	0
3788	0.01083		4435	0.0037		6220	0.2762		4475	0.00037
3993	0.00861		4635	0.00259		6526	0.27208		4675	0.00074
4194	0.01227		4835	0.00148		6858	0.27125		4875	0.00111
4415	0.02102		5035	0.00185		7150	0.26144		5075	0.00176
4684	0.02102		5235	0.00111		7405	0.26287		5275	0.00139
4885	0.0169		5435	0.00148		7646	0.25662		5475	0.00102
5094	0.01657		5635	0.00148		7897	0.26903		5675	0
5325	0.0162		5835	0.00148		8155	0.27611		5875	0
5538	0.01426		6035	0.00148		8453	0.28037		6075	0.00111
5744	0.0087		6235	0.00074		8719	0.28421		6275	0.00148
5945	0.00833		6435	0.00231		8954	0.27009		6475	0.00185
6166	0.00954		6635	0.00269		9262	0.26315		6675	0.00111
6367	0.0081		6835	0.00269		9574	0.25519		6875	0.00074
6575	0.02213		7035	0.00185		9840	0.25921		7075	0.00074
6796	0.0263		7235	0.00111		10139	0.25995		7275	0.00148
7006	0.02958		7435	0.00111		10456	0.27398		7475	0.00148
7207	0.02046		7635	0.00074		10694	0.27782		7675	0.00148
7460	0.01782		7835	0.00111		10949	0.27977		7879	0.00037
7672	0.01458		8035	0.00111		11238	0.26398		8079	0.00037
7891	0.01676		8235	0.00111		11530	0.26995		8279	0.00111
8091	0.01301		8435	0.00111		11868	0.27023		8481	0.00111
8292	0.01653		8635	0.00111		12134	0.26968		8681	0.00111
8561	0.01171		8835	0.00074		12402	0.26319		8881	0
8761	0.01639		9035	0.00111		12697	0.27042		9081	0
8979	0.01167		9235	0.00176		12979	0.2837		9281	0
9184	0.01319		9435	0.00315		13236	0.27542		9481	0.00037
9386	0.01375		9635	0.00315		13488	0.26764		9681	0.00037
9589	0.01579		9835	0.00213		13783	0.25537		9881	0.00037
9800	0.0156		10035	0.00074		14107	0.25931		10081	0.00037
10004	0.01176		10235	0.00074		14404	0.25676		10286	0.00074
10214	0.01148		10441	0.00519		14681	0.26509		10486	0.00185
10414	0.01037		10641	0.00519		14966	0.28787		10686	0.00389
10626	0.01093		10841	0.00444		15378	0.29241		10893	0.00565
10826	0.01074		11041	0.00074		15640	0.2825		11123	0.00454
11028	0.00935		11241	0.00111		15908	0.27148		11329	0.00287
11228	0.00852		11441	0.00111		16156	0.25852		11536	0.00185
11428	0.00667		11641	0.00074		16425	0.25458		11742	0.00556
11628	0.00481		11841	0.00074		16807	0.24181		11994	0.00593
11828	0.00481		12041	0.00074		17104	0.2538		12214	0.00519
12028	0.00407		12241	0.00037		17616	0.26162		12420	0.00148
12228	0.00519		12441	0		17858	0.26986		12620	0.00037
12428	0.00593		12641	0		18214	0.26083		12820	0.00148
12675	0.00815		12841	0.00074		18579	0.25787		13020	0.00185
12875	0.00852		13041	0.00074		18885	0.24597		13220	0.00222
13075	0.00852		13241	0.00111		19398	0.23616		13420	0.00111
13275	0.00889		13441	0.00074		19687	0.23606		13620	0.00074
13484	0.00949		13641	0.00111		20078	0.24875		13820	0.00111
13694	0.00727		13841	0.00222		20332	0.27843		14020	0.00074
13899	0.00903		14041	0.00185		20613	0.27764		14220	0.00074
14116	0.0106		14241	0.00148		20843	0.27444		14420	0
14330	0.01579		14441	0		21154	0.26829		14620	0
14559	0.01319		14641	0.00111		21351	0.27371		14820	0
14765	0.0125		14847	0.00315					15020	0.00037
14970	0.0125		15054	0.00463					15220	0.00074
15183	0.0137		15332	0.005					15420	0.00111
15462	0.01792		15538	0.00296					15620	0.00111
15666	0.01741		15738	0.00185					15820	0.00111
15870	0.01519		15947	0.00343					16020	0.00074
16076	0.00903		16184	0.00491					16220	0.00481
16276	0.00435		16391	0.00565					16420	0.00444
16476	0.00509		16591	0.00259					16620	0.00519
16676	0.01306		16791	0.00148					16826	0.00074
16879	0.01583		16991	0.00037					17026	0.00074
17079	0.01435		17196	0.00074					17226	0.00111
17279	0.00722		17396	0.00037					17426	0.0025
17479	0.00583		17596	0.00037					17626	0.00389
17679	0.01287		17796	0					17826	0.00278
17886	0.01324		17996	0					18026	0.00139
18086	0.01296		18196	0					18226	0.00074
18286	0.00556		18396	0.00074					18426	0.00074
18486	0.00444		18596	0.00111					18626	0.00148
18686	0.00556		18798	0.00111					18826	0.00074
18886	0.00907		18998	0.00037					19026	0.00148
19086	0.01157		19198	0.00037					19226	0.00111
19286	0.01245		19399	0.00111					19426	0.00111
19486	0.00894		19602	0.00185					19626	0.00074
19692	0.00838		19802	0.00148					19826	0.00074
19892	0.00676		20002	0.00074					20026	0.00148
20092	0.00787		20202	0.00074					20226	0.00148
20292	0.00977		20402	0.00074					20426	0.00269
20492	0.00977		20602	0.00185					20626	0.00269
20692	0.01014		20802	0.00148					20826	0.00231
20892	0.0087		21002	0.00148					21026	0.00148
21092	0.0087		21202	0.00037					21226	0.00111
21292	0.00722		21402	0					21426	0.00148
21492	0.00444		21602	0					21626	0.00148
21692	0.00259		21802	0.00102					21826	0.00148
21892	0.00574		22002	0.00176					22026	0.00148
22092	0.00796		22202	0.00176					22226	0.00148
22334	0.01019		22402	0.00111					22426	0.00148
22534	0.00815		22602	0.00037					22626	0.00296
22749	0.00741		22802	0.00037					22826	0.0037
22949	0.00704		23002	0					23026	0.00407
23149	0.00741		23202	0					23232	0.00222
23349	0.00667		23402	0					23432	0.00074
23549	0.00722		23602	0.00139					23632	0.00102
23749	0.00685		23802	0.00139					23838	0.0025
23949	0.01347		24002	0.00176					24044	0.0025
24161	0.01245		24202	0.00968					24244	0.00185
24366	0.01375		24407	0.01106					24450	0.00074
24566	0.00731		24607	0.01255					24650	0.00074
24767	0.00657		24807	0.00472					24850	0.00074
24967	0.0038		25012	0.00954					25050	0.00037
25167	0.00287		25212	0.00806					25250	0.00037
25367	0.00259		25412	0.00657					25450	0.00102
25567	0.00296		25612	0.00185					25656	0.00102
25767	0.00546		25812	0.00222					25856	0.00102
25967	0.00546		26012	0.00407					26056	0.00102
26167	0.00583		26212	0.00333					26256	0.00139
26367	0.00491		26412	0.00435					26456	0.00139
26567	0.00528		26612	0.00287					26656	0.00157
26767	0.00528		26812	0.00287					26856	0.00232
26967	0.00296		26938	0.00542
27167	0.00287
27367	0.00324
27567	0.00435
27767	0.00407
27967	0.00509
28167	0.0062
28367	0.01176
28576	0.01648
28858	0.01944
29073	0.01611
29275	0.01329
29476	0.01106
29676	0.01106
29878	0.01102
30148	0.01343
30352	0.01532
30560	0.0144
30825	0.01125
31028	0.01083
31238	0.00778
31439	0.01111
31651	0.00889
31855	0.01389
32057	0.0112
32262	0.01241
32489	0.01106
32703	0.01347
32934	0.01296
33134	0.01824
33377	0.01727
33586	0.01995
33788	0.01389
34006	0.01606
34215	0.01454
34448	0.01472
34648	0.0112
34850	0.015
35055	0.01583
35267	0.01769
35480	0.01259
35688	0.00981
35894	0.00806
36094	0.00639
36294	0.00602
36494	0.00296
36694	0.00222
36894	0.00185
37094	0.00222
37294	0.00491
37494	0.00639
37694	0.00713
37894	0.00407
38094	0.00398
38301	0.00509
38512	0.00833
38712	0.00907
38912	0.01611
39112	0.01889
39420	0.01889
39620	0.01361
39823	0.00981
40039	0.00833
40239	0.00611
40440	0.00389
40640	0.00324
40840	0.00148
41040	0.00222
41240	0.00148
41440	0.00477
41640	0.00588
41840	0.00884
42040	0.00741
42240	0.00556
42440	0.00259
42640	0.00037
42845	0.00231
43045	0.00343
43245	0.0038
43445	0.00259
43645	0.00361
43845	0.0062
44045	0.00898
44245	0.00907
44445	0.00722
44645	0.00477
44845	0.00514
45045	0.01042
45255	0.01222
45476	0.01185
45681	0.0062
45887	0.005
46094	0.00417
46297	0.00454
46506	0.00398
46706	0.00407
46910	0.00519
47111	0.00667
47335	0.00991
47540	0.01028
47756	0.01231
47956	0.0113
48163	0.01333
48407	0.01139
48607	0.0112
48815	0.0087
49015	0.00824
49215	0.00546
49415	0.01273
49621	0.01495
49823	0.01801
50023	0.01333
50302	0.01551
50530	0.01542
50741	0.01218
50941	0.00991
51147	0.00991
51351	0.01176
51551	0.00921
51768	0.00736
51968	0.00773
52178	0.00769
52378	0.00907
52585	0.00648
52790	0.00731
52990	0.00671
53190	0.00782
53395	0.00597
53595	0.00509
53795	0.00528
53995	0.00639
54195	0.00824
54395	0.01486
54603	0.02065
54860	0.02384
55106	0.01704
55309	0.01898
55521	0.01653
55721	0.0169
55957	0.00806
56160	0.0062
56360	0.00546
56560	0.0069
56761	0.00995
56965	0.01171
57170	0.0113
57370	0.00722
57570	0.00509
57770	0.00444
57970	0.00296
58170	0.00259
58370	0.00259
58570	0.00583
58770	0.00648
58970	0.01083
59180	0.01056
59389	0.01139
59620	0.00741
59830	0.0062
60030	0.00546
60230	0.00657
60430	0.01009
60630	0.01194
60830	0.01139
61030	0.01083
61230	0.01037
61440	0.01352
61676	0.01324
61943	0.01111
62185	0.01148
62385	0.01028
62597	0.01204
62797	0.00648
62997	0.00546
63197	0.00444
63397	0.00676
63597	0.00944
63804	0.01056
64012	0.01116
64450	0.00875
64656	0.01171
64877	0.01102
65077	0.01
65277	0.00667
65477	0.00741
65687	0.01296
65897	0.01583
66105	0.01843
66343	0.01769
66577	0.01444
66777	0.0113
66977	0.00806
67177	0.00843
67377	0.00856
67581	0.00625
67781	0.00634
67981	0.00574
68181	0.00611
68381	0.00685
68581	0.01218
68784	0.01815
69007	0.02093
69214	0.03051
69418	0.02417
69618	0.0187
69822	0.00148
70022	0.00296
70222	0.0063
70428	0.01407
70778	0.0194
71130	0.02014
71330	0.01384
71541	0.00963
71741	0.00977
71941	0.01264
72150	0.01282
72355	0.01333
72573	0.01176
72786	0.01537
73005	0.01398
73209	0.0137
73411	0.01185
73626	0.00852
73833	0.00917
74033	0.00759
74236	0.00907
74439	0.00667
74639	0.00986
74870	0.00921
75096	0.01301
75297	0.00759
75522	0.00787
75722	0.00444
75922	0.00593
76122	0.00796
76322	0.01
76524	0.00778
76728	0.00815
76928	0.00944
77143	0.01333
77346	0.01657
77590	0.01324
77803	0.01204
78003	0.00824
78224	0.00972
78432	0.00824
78632	0.00602
78832	0.00704
79032	0.00657
79232	0.00741
79432	0.00528
79632	0.00454
79832	0.00824
80035	0.01093
80235	0.01259
80435	0.00833
80645	0.00639
80845	0.0062
81045	0.00657
81245	0.00852
81519	0.00778
81724	0.00639
81924	0.00259
82124	0.00333
82324	0.00472
82526	0.0062
82727	0.00806
82934	0.00889
83134	0.00931
83345	0.00671
83545	0.00532
83745	0.01079
83959	0.01153
84176	0.01106
84376	0.00741
84576	0.0088
84776	0.00843
84976	0.0075
85176	0.00606
85376	0.00644
85576	0.00708
85794	0.00963
85996	0.0125
86196	0.0113
86396	0.01
86596	0.01056
86796	0.01019
87012	0.00787
87212	0.00889
87413	0.00815
87639	0.01028
87839	0.00759
88218	0.00991
88418	0.01046
88619	0.01125
88824	0.01014
89044	0.00856
89247	0.00667
89447	0.00935
89647	0.01218
89847	0.01477
90049	0.01088
90249	0.00954
90424	0.01091
